# Supplementary material for: α-Synuclein Deletion Impairs Platelet Function: A Role for SNARE Complex Assembly
Source: Cells. 2024 Dec 17;13(24):2089. doi: 10.3390/cells13242089 (PMC11674906; doi:10.3390/cells13242089)
Supplement: Supplementary file 1 [file cells-13-02089-s001.zip]

Archive with 1 entries (1 files):
- cells-3350410-supplementary.pdf
